# Supplementary material for: Exposure to Traffic Density during Pregnancy and Birth Weight in a National Cohort, 2000–2017
Source: Int J Environ Res Public Health. 2022 Jul 15;19(14):8611. doi: 10.3390/ijerph19148611 (PMC9318762; doi:10.3390/ijerph19148611)
Supplement: Supplementary file 1 [file ijerph-19-08611-s001.zip]

Archive with 1 entries (1 files):
- ijerph-1764620-supplementary.pdf
